# Supplementary material for: Microbial Spectrum and Antibiotic Resistance in Patients Suffering from Penetrating Crohn’s Disease
Source: J Clin Med. 2022 Jul 26;11(15):4343. doi: 10.3390/jcm11154343 (PMC9330589; doi:10.3390/jcm11154343)
Supplement: Supplementary file 1 [file jcm-11-04343-s001.zip]

Archive with 1 entries (1 files):
- jcm-1826909-supplementary.pdf
